# Supplementary material for: Enzalutamide Prior to Radium-223 Is Associated with Better Overall Survival in Metastatic Castration-Resistant Prostate Cancer Patients Compared to Abiraterone—A Retrospective Study
Source: Cancers (Basel). 2023 Jul 6;15(13):3516. doi: 10.3390/cancers15133516 (PMC10340515; doi:10.3390/cancers15133516)
Supplement: Supplementary file 1 [file cancers-15-03516-s001.zip]

Archive with 2 entries (2 files):
- supplementary Figure S1.pdf
- supplementary Table S1.pdf
